# Supplementary material for: CD73 alleviates GSDMD‐mediated microglia pyroptosis in spinal cord injury through PI3K/AKT/Foxo1 signaling
Source: Clin Transl Med. 2020 Dec 31;11(1):e269. doi: 10.1002/ctm2.269 (PMC7774461; doi:10.1002/ctm2.269)
Supplement: Supplementary file 2 — Supporting Information [file CTM2-11-e269-s002.xlsx]

## Sheet: Sheet1
Figure 1 A
Sample Name	GAPDH	NLRP3	Delta Ct	Delta Delta Ct	RQ（2-Delta Delta Ct）
Control-1	19.5	23.5971	4.09712	0	1
Control-2	16.0788	19.4159	3.33714	-0.75998	1.69347
Control-3	16.6651	19.8682	3.20314	-0.89398	1.8583
Control-4	18.6051	22.2427	3.63757	-0.459544	1.37511
Control-5	16.2747	19.4062	3.13149	-0.965627	1.95291
Control-6	16.4133	19.6292	3.21596	-0.881157	1.84185
Control-7	19.3613	22.4391	3.07777	-1.01935	2.027
Control-8	17.0956	20.7624	3.66682	-0.430301	1.34751
Control-9	16.1745	19.96	3.7855	-0.311614	1.24109
Control-10	18.8333	21.6256	2.79222	-1.3049	2.47067
Control-11	19.4211	22.2953	2.87417	-1.22295	2.33424
Control-12	15.9672	18.5846	2.61735	-1.47977	2.78904
Control-13	18.6081	23.5549	4.94676	0.849638	0.554924
Control-14	18.627	22.06	3.43307	-0.664049	1.58452
Control-15	19.9324	24.8678	4.93541	0.838295	0.559304
Control-16	16.3862	20.6619	4.27564	0.178527	0.883605
Control-17	19.3108	22.5196	3.20887	-0.888245	1.85092
Control-18	18.7758	22.3558	3.57996	-0.517155	1.43113
Control-19	15.1381	18.5577	3.41957	-0.677548	1.59942
Control-20	16.1756	21.4441	5.26844	1.17132	0.444015
SCI-1	15.7359	19.7993	4.06349	-0.0336311	1.02359
SCI-2	19.6726	21.9718	2.29917	-1.79795	3.47726
SCI-3	16.9618	19.866	2.90418	-1.19294	2.28618
SCI-4	19.3516	23.098	3.74644	-0.350673	1.27516
SCI-5	17.4079	19.2814	1.87345	-2.22367	4.67079
SCI-6	19.1621	21.7502	2.58807	-1.50904	2.84621
SCI-7	18.0551	21.1627	3.10761	-0.98951	1.98551
SCI-8	19.7138	21.6928	1.97896	-2.11815	4.34138
SCI-9	16.4115	18.5634	2.15183	-1.94529	3.85115
SCI-10	19.741	23.0523	3.31127	-0.785846	1.7241
SCI-11	19.9208	22.1651	2.24429	-1.85283	3.61208
SCI-12	16.432	19.0165	2.58454	-1.51258	2.8532
SCI-13	18.2165	20.2635	2.04691	-2.05021	4.14165
SCI-14	19.5125	23.1025	3.58995	-0.507163	1.42125
SCI-15	19.7472	23.0664	3.31914	-0.777974	1.71472
SCI-16	15.3191	18.4366	3.11753	-0.979591	1.97191
SCI-17	18.1209	20.8834	2.7625	-1.33462	2.52209
SCI-18	15.0185	17.6605	2.64196	-1.45515	2.74185
SCI-19	19.8175	22.8294	3.01186	-1.08526	2.12175
SCI-20	18.9953	22.0641	3.06888	-1.02823	2.03953
Figure 1 B
Sample Name	GAPDH	GSDMD	Delta Ct	Delta Delta Ct	RQ（2-Delta Delta Ct）
Control-1	19.5	23.3216	3.82157	0	1
Control-2	16.0788	19.3131	3.23429	-0.587285	1.50242
Control-3	16.6651	20.0156	3.35046	-0.47111	1.38618
Control-4	18.6051	21.4427	2.8376	-0.983967	1.9779
Control-5	16.2747	18.2511	1.9764	-1.84517	3.59295
Control-6	16.4133	19.5191	3.1058	-0.715775	1.64236
Control-7	19.3613	22.5459	3.18463	-0.636947	1.55503
Control-8	17.0956	21.2614	4.16581	0.344239	0.787723
Control-9	16.1745	18.976	2.80154	-1.02003	2.02797
Control-10	18.8333	21.1947	2.36131	-1.46026	2.75158
Control-11	19.4211	22.9246	3.5035	-0.318074	1.24667
Control-12	15.9672	18.6116	2.64434	-1.17723	2.26143
Control-13	18.6081	21.7435	3.13532	-0.686249	1.60909
Control-14	18.627	20.9825	2.3555	-1.46608	2.76269
Control-15	19.9324	23.0707	3.13825	-0.683318	1.60583
Control-16	16.3862	18.9099	2.52368	-1.2979	2.4587
Control-17	19.3108	22.3773	3.06654	-0.755028	1.68766
Control-18	18.7758	21.6118	2.83603	-0.985544	1.98006
Control-19	15.1381	17.4036	2.26551	-1.55606	2.94049
Control-20	16.1756	19.3804	3.20473	-0.61684	1.53351
SCI-1	15.7359	17.9748	2.23898	-1.58259	2.99508
SCI-2	19.6726	21.7682	2.09561	-1.72596	3.308
SCI-3	16.9618	19.3887	2.42686	-1.39472	2.62937
SCI-4	19.3516	22.9196	3.56801	-0.253558	1.19214
SCI-5	17.4079	18.8781	1.47021	-2.35136	5.10305
SCI-6	19.1621	21.3546	2.19246	-1.62912	3.09323
SCI-7	18.0551	20.7698	2.71469	-1.10688	2.15379
SCI-8	19.7138	21.2697	1.55594	-2.26564	4.80867
SCI-9	16.4115	18.3092	1.89771	-1.92386	3.79438
SCI-10	19.741	22.4233	2.68222	-1.13936	2.20283
SCI-11	19.9208	23.1335	3.21273	-0.608837	1.52503
SCI-12	16.432	18.5894	2.15746	-1.66411	3.16918
SCI-13	18.2165	20.3619	2.14533	-1.67624	3.19594
SCI-14	19.5125	22.3622	2.8497	-0.971874	1.96139
SCI-15	19.7472	22.92	3.17279	-0.648784	1.56785
SCI-16	15.3191	17.728	2.40894	-1.41263	2.66222
SCI-17	18.1209	20.4199	2.29907	-1.5225	2.87288
SCI-18	15.0185	17.2584	2.23984	-1.58173	2.99329
SCI-19	19.8175	22.1725	2.35497	-1.4666	2.7637
SCI-20	18.9953	21.4726	2.47737	-1.3442	2.53889
Figure 2A
Sample Name	GAPDH	IL-1β	Delta Ct	Delta Delta Ct	RQ（2-Delta Delta Ct）		Sample Name	GAPDH	IL-18	Delta Ct	Delta Delta Ct	RQ（2-Delta Delta Ct）		Sample Name	GAPDH	CASP-1	Delta Ct	Delta Delta Ct	RQ（2-Delta Delta Ct）		Sample Name	GAPDH	CASP-11	Delta Ct	Delta Delta Ct	RQ（2-Delta Delta Ct）		Sample Name	GAPDH	ASC	Delta Ct	Delta Delta Ct	RQ（2-Delta Delta Ct）		Sample Name	GAPDH	GSDMD	Delta Ct	Delta Delta Ct	RQ（2-Delta Delta Ct）
WT-1	17.1134	19.7369	2.62353	0	1		WT-1	17.1134	20.7361	3.62273	0	1		WT-1	17.1134	20.4533	3.33992	0	1		WT-1	17.1134	21.9731	4.8597	0	1		WT-1	17.1134	20.2445	3.13114	0	1		WT-1	17.1134	19.7646	2.65119	0	1
WT-2	18.701	21.0018	2.30081	-0.322718	1.25068		WT-2	18.701	22.0186	3.31759	-0.305132	1.23553		WT-2	18.701	22.4451	3.74411	0.404184	0.755664		WT-2	18.701	23.2221	4.52106	-0.338637	1.26456		WT-2	18.701	22.5035	3.40244	0.2713	0.828572		WT-2	18.701	20.9591	2.25804	-0.393149	1.31326
WT-3	18.1232	21.069	2.9458	0.322271	0.79981		WT-3	18.6232	21.7807	3.15753	-0.465201	1.38051		WT-3	18.1232	21.5345	3.41133	0.0714072	0.951709		WT-3	18.1232	22.5549	4.43174	-0.427961	1.34533		WT-3	18.1232	21.6058	3.48262	0.35148	0.783779		WT-3	18.1232	21.0992	2.97599	0.324802	0.798408
WT-4	17.8074	20.5211	2.71371	0.0901783	0.939407		WT-4	17.8074	21.4448	3.63738	0.0146552	0.989893		WT-4	17.8074	21.5571	3.74964	0.409717	0.752771		WT-4	17.8074	22.4317	4.62428	-0.235414	1.17724		WT-4	17.8074	21.2374	3.42996	0.298814	0.81292		WT-4	17.8074	20.0584	2.25098	-0.400209	1.3197
WT-5	18.1863	20.4954	2.30908	-0.314452	1.24354		WT-5	18.1863	21.5297	3.34338	-0.279347	1.21365		WT-5	18.1863	21.7373	3.55102	0.211097	0.86388		WT-5	18.1863	22.6884	4.50208	-0.357618	1.28131		WT-5	18.1863	21.4168	3.23048	0.099343	0.933458		WT-5	18.1863	20.5134	2.3271	-0.324094	1.25188
CD73KO-1	17.7458	18.6635	0.917667	-1.70586	3.26224		CD73KO-1	17.7458	20.8164	3.07058	-0.552143	1.46626		CD73KO-1	17.7458	17.7971	0.0512172	-3.28871	9.77235		CD73KO-1	17.7458	22.8434	5.0976	0.237903	0.847977		CD73KO-1	17.7458	19.92	2.17419	-0.956953	1.94121		CD73KO-1	17.7458	17.816	0.0701242	-2.58107	5.98382
CD73KO-2	17.3778	18.7716	1.39376	-1.22977	2.34529		CD73KO-2	17.3778	20.9497	3.57187	-0.0508584	1.03588		CD73KO-2	17.3778	19.4068	2.02894	-1.31098	2.4811		CD73KO-2	17.3778	22.5797	5.20183	0.34213	0.788876		CD73KO-2	17.3778	19.0845	1.70664	-1.4245	2.68421		CD73KO-2	17.3778	17.391	0.013176	-2.63802	6.22475
CD73KO-3	18.6467	20.3048	1.65814	-0.965392	1.95259		CD73KO-3	18.6467	21.7985	3.15186	-0.470862	1.38594		CD73KO-3	18.6467	19.2321	0.585393	-2.75453	6.74832		CD73KO-3	18.6467	23.4237	4.77705	-0.0826483	1.05896		CD73KO-3	18.6467	21.4222	1.77549	-1.35565	2.55912		CD73KO-3	18.6467	17.9053	-0.741342	-3.39253	10.5016
CD73KO-4	19.764	21.4869	1.72291	-0.900619	1.86687		CD73KO-4	19.764	23.4944	3.73047	0.107748	0.928036		CD73KO-4	19.764	19.8084	0.0444182	-3.2955	9.81851		CD73KO-4	19.764	24.7662	5.00229	0.14259	0.905891		CD73KO-4	19.764	22.2149	2.45092	-0.680226	1.60239		CD73KO-4	19.764	19.5035	-0.26041	-2.9116	7.52453
CD73KO-5	17.9781	19.0804	1.1023	-1.52123	2.87035		CD73KO-5	17.9781	22.23	3.25188	-0.370844	1.29311		CD73KO-5	17.9781	19.1768	1.1987	-2.14122	4.41134		CD73KO-5	17.9781	22.4979	4.51974	-0.339959	1.26572		CD73KO-5	17.9781	20.3688	2.39069	-0.740453	1.6707		CD73KO-5	17.9781	18.436	0.457865	-2.19333	4.57359
Figure 2B
Sample Name	GAPDH	Pyrin	Delta Ct	Delta Delta Ct	RQ（2-Delta Delta Ct）		Sample Name	GAPDH	NLRP3	Delta Ct	Delta Delta Ct	RQ（2-Delta Delta Ct）		Sample Name	GAPDH	NLRP1	Delta Ct	Delta Delta Ct	RQ（2-Delta Delta Ct）		Sample Name	GAPDH	AIM2	Delta Ct	Delta Delta Ct	RQ（2-Delta Delta Ct）		Sample Name	GAPDH	NLRP2	Delta Ct	Delta Delta Ct	RQ（2-Delta Delta Ct）
WT-1	15.9656	16.6837	0.71811	0	1		WT-1	15.9656	18.2736	2.30802	0	1		WT-1	15.9656	17.8207	1.85519	0	1		WT-1	15.9656	19.6367	3.67115	0	1		WT-1	15.9656	20.4497	4.48411	0	1
WT-2	15.8925	16.6415	0.748975	0.0308656	0.978833		WT-2	15.8925	18.2073	2.31478	0.00676189	0.995324		WT-2	15.8925	17.9622	2.06971	0.214525	0.86183		WT-2	15.8925	19.5583	3.66574	-0.00541339	1.00376		WT-2	15.8925	20.5697	4.67714	0.193037	0.874762
WT-3	16.1956	16.9831	0.787559	0.0694495	0.953002		WT-3	16.1956	18.1866	1.99106	-0.316963	1.24571		WT-3	16.1956	17.8641	1.66852	-0.186674	1.13814		WT-3	16.1956	19.6605	3.46495	-0.206203	1.15365		WT-3	16.1956	20.3145	4.11895	-0.365162	1.28803
WT-4	15.5438	16.2683	0.724437	0.0063273	0.995624		WT-4	15.5438	17.6245	2.08069	-0.227326	1.17066		WT-4	15.5438	17.4675	1.92368	0.0684886	0.953637		WT-4	15.5438	18.8434	3.29957	-0.371579	1.29377		WT-4	15.5438	19.8136	4.26978	-0.21433	1.16016
WT-5	16.1483	16.938	0.789694	0.071584	0.951593		WT-5	16.1483	18.678	2.52965	0.221631	0.857595		WT-5	16.1483	17.9366	1.78827	-0.066917	1.04748		WT-5	16.1483	19.5224	3.37405	-0.297101	1.22867		WT-5	16.1483	20.6651	4.51683	0.0327229	0.977573
CD73KO-1	15.0888	16.1431	1.05428	0.336173	0.79214		CD73KO-1	15.0888	15.7988	0.710035	-1.59798	3.0272		CD73KO-1	15.0888	16.6415	1.5527	-0.302487	1.23327		CD73KO-1	15.0888	17.8779	2.78914	-0.882009	1.84294		CD73KO-1	15.0888	20.2009	5.11217	0.628066	0.647043
CD73KO-2	15.308	15.9468	0.638797	-0.0793131	1.05651		CD73KO-2	15.308	16.8685	1.56053	-0.747484	1.67886		CD73KO-2	15.308	16.6001	1.29211	-0.563076	1.47742		CD73KO-2	15.308	17.4505	2.14251	-1.52864	2.88513		CD73KO-2	15.308	20.0319	4.72393	0.239821	0.84685
CD73KO-3	15.0673	15.6062	0.538838	-0.179272	1.13231		CD73KO-3	15.0673	15.3752	0.307856	-2.00016	4.00045		CD73KO-3	15.0673	16.2923	1.22499	-0.630197	1.54778		CD73KO-3	15.0673	17.6608	2.59342	-1.07772	2.1107		CD73KO-3	15.0673	19.3555	4.28815	-0.19596	1.14549
CD73KO-4	16.0363	18.0997	2.06342	1.34531	0.393569		CD73KO-4	16.0363	16.6593	0.623046	-1.68497	3.21534		CD73KO-4	16.0363	17.3418	1.30554	-0.549653	1.46373		CD73KO-4	16.0363	17.9507	1.91445	-1.75669	3.37923		CD73KO-4	16.0363	20.4318	4.39556	-0.0885493	1.0633
CD73KO-5	15.2284	15.4494	0.221035	-0.497074	1.41135		CD73KO-5	15.2284	16.2828	1.05441	-1.25361	2.38437		CD73KO-5	15.2284	16.3465	1.1181	-0.737085	1.66681		CD73KO-5	15.2284	17.5465	2.31819	-1.35296	2.55435		CD73KO-5	15.2284	19.3804	4.15207	-0.332035	1.25879
Figure 2J
Sample Name	GAPDH	NLRP3	Delta Ct	Delta Delta Ct	RQ（2-Delta Delta Ct）		Sample Name	GAPDH	CD73	Delta Ct	Delta Delta Ct	RQ（2-Delta Delta Ct）		Sample Name	GAPDH	GSDMD	Delta Ct	Delta Delta Ct	RQ（2-Delta Delta Ct）		Sample Name	GAPDH	CASP-1	Delta Ct	Delta Delta Ct	RQ（2-Delta Delta Ct）		Sample Name	GAPDH	ASC	Delta Ct	Delta Delta Ct	RQ（2-Delta Delta Ct）
Blank-1	16.4527	18.3226	1.86988	0	1		Blank-1	16.4527	17.9682	1.51548	0	1		Blank-1	16.4527	19.2559	2.80314	0	1		Blank-1	16.4527	19.4944	3.04164	0	1		Blank-1	16.4527	20.0251	3.57233	0	1
Blank-2	16.1858	20.2216	1.89903	0.0291463	1.01322		Blank-2	16.1858	17.4499	1.26409	-0.251388	1.19035		Blank-2	16.1858	18.8072	2.62139	-0.181746	1.13426		Blank-2	16.1858	18.9982	2.81234	-0.229294	1.17226		Blank-2	16.1858	19.8829	3.69703	0.124706	0.917191
Blank-3	17.1805	20.029	1.70638	-0.163499	1.13457		Blank-3	17.1805	18.8471	1.66662	0.151141	0.900538		Blank-3	17.1805	20.0336	2.85307	0.049938	0.965978		Blank-3	17.1805	20.4547	3.2742	0.232564	0.851121		Blank-3	17.1805	20.5846	3.4041	-0.168224	1.12367
LPS-1	16.9611	17.4536	-0.869061	-2.73894	6.6758		LPS-1	16.9611	15.9535	-1.0076	-2.52308	5.74808		LPS-1	16.9611	19.3955	2.43441	-0.368727	1.29121		LPS-1	16.9611	19.7549	2.79384	-0.247794	1.18739		LPS-1	16.9611	20.1989	3.23782	-0.334513	1.26095
LPS-2	17.3051	17.5165	-0.806125	-2.676	6.39084		LPS-2	17.3051	16.4176	-0.887494	-2.40297	5.28891		LPS-2	17.3051	19.7752	2.4701	-0.333035	1.25966		LPS-2	17.3051	20.1987	2.8936	-0.148042	1.10806		LPS-2	17.3051	20.8396	3.53451	-0.0378158	1.02656
LPS-3	17.2377	17.3185	-1.0041	-2.87397	7.33082		LPS-3	17.2377	16.0749	-1.16279	-2.67827	6.40086		LPS-3	17.2377	19.861	2.62334	-0.179798	1.13273		LPS-3	17.2377	20.2538	3.01611	-0.0255236	1.01785		LPS-3	17.2377	20.631	3.39336	-0.178965	1.13207
Figure 2K
Sample Name	GAPDH	NLRP3	Delta Ct	Delta Delta Ct	RQ（2-Delta Delta Ct）		Sample Name	GAPDH	CD73	Delta Ct	Delta Delta Ct	RQ（2-Delta Delta Ct）		Sample Name	GAPDH	GSDMD	Delta Ct	Delta Delta Ct	RQ（2-Delta Delta Ct）		Sample Name	GAPDH	CASP-1	Delta Ct	Delta Delta Ct	RQ（2-Delta Delta Ct）		Sample Name	GAPDH	ASC	Delta Ct	Delta Delta Ct	RQ（2-Delta Delta Ct）
WT-1	17.8284	19.369	1.54064	0	1		WT-1	17.8284	19.5218	1.54064	0	1		WT-1	17.8284	19.4352	1.60682	0	1		WT-1	17.8284	20.4875	2.65913	0	1.05647		WT-1	17.8284	20.2703	2.44194	0	1
WT-2	17.4197	18.8585	1.43874	-0.101904	1.07319		WT-2	17.4197	18.6084	1.18866	-0.351981	1.27631		WT-2	17.4197	18.614	1.19431	-0.412511	1.331		WT-2	17.4197	19.805	2.38522	-0.273911	1.20908		WT-2	17.4197	19.5651	2.14536	-0.296584	1.22823
WT-3	16.4169	17.9419	1.52503	-0.0156062	1.01088		WT-3	16.4169	17.9736	1.5567	0.0160628	0.988928		WT-3	16.4169	17.5028	1.08595	-0.108357	1.078		WT-3	16.4169	19.1846	2.76774	0.10861	0.927481		WT-3	16.4169	18.7967	2.37978	-0.0621586	1.04403
CD73 KO-1	17.2265	18.5806	1.35407	-0.186569	1.13805		CD73 KO-1	17.2265	/			0		CD73 KO-1	17.2265	18.0657	0.839143	-0.246806	1.18658		CD73 KO-1	17.2265	19.7038	2.4773	-0.181827	1.13432		CD73 KO-1	17.2265	19.599	2.37251	-0.0694285	1.0493
CD73 KO-2	18.7881	20.3772	1.58914	0.0485051	0.966938		CD73 KO-2	18.7881	/			0		CD73 KO-2	18.7881	19.9443	1.15624	0.317097	0.802683		CD73 KO-2	18.7881	21.664	2.87587	0.216737	0.86051		CD73 KO-2	18.7881	21.0456	2.25752	-0.184424	1.13636
CD73 KO-3	17.3489	18.8054	1.4565	-0.0841377	1.06005		CD73 KO-3	17.3489	/			0		CD73 KO-3	17.3489	18.4613	1.11237	-0.0438746	1.03088		CD73 KO-3	17.3489	20.0496	2.70063	0.0414944	0.971648		CD73 KO-3	17.3489	19.8304	2.48152	0.0395776	0.97294
WT+LPS-1	16.2062	15.6459	-0.560297	-2.10094	4.28988		WT+LPS-1	16.2062	14.8653	-1.34082	-2.88146	7.36893		WT+LPS-1	16.2062	17.1967	0.990576	-0.121791	1.08808		WT+LPS-1	16.2062	18.9433	2.73713	0.0779989	0.947371		WT+LPS-1	16.2062	18.4213	2.21511	-0.226828	1.17026
WT+LPS-2	16.6877	15.9051	-0.782556	-2.3232	5.0044		WT+LPS-2	16.6877	15.7716	-0.916065	-2.4567	5.48961		WT+LPS-2	16.6877	17.6991	1.01146	0.0208833	0.985629		WT+LPS-2	16.6877	19.0779	2.3902	-0.268932	1.20492		WT+LPS-2	16.6877	19.0309	2.34324	-0.0986978	1.07081
WT+LPS-3	17.8854	16.8296	-1.05581	-2.59645	6.04795		WT+LPS-3	17.8854	17.0415	-0.843893	-2.38453	5.22175		WT+LPS-3	17.8854	18.6577	0.772283	-0.239176	1.18032		WT+LPS-3	17.8854	20.3577	2.47229	-0.186838	1.13827		WT+LPS-3	17.8854	20.3549	2.46952	0.0275731	0.981069
CD73 KO+LPS-1	16.8384	14.145	-2.6934	-4.23404	18.8179		CD73 KO+LPS-1	16.8384	/			0		CD73 KO+LPS-1	16.8384	15.5117	-1.3267	-2.09899	4.28409		CD73 KO+LPS-1	16.8384	17.4415	0.60313	-2.056	4.15832		CD73 KO+LPS-1	16.8384	17.3689	0.530489	-1.91145	3.76188
CD73 KO+LPS-2	17.1191	14.3915	-2.72763	-4.26827	19.2698		CD73 KO+LPS-2	17.1191	/			0		CD73 KO+LPS-2	17.1191	13.9374	-3.18164	-1.85494	3.61735		CD73 KO+LPS-2	17.1191	17.2449	0.125839	-2.53329	5.78891		CD73 KO+LPS-2	17.1191	18.0203	0.901252	-1.54069	2.90934
CD73 KO+LPS-3	18.5853	15.6244	-2.9609	-4.50154	22.6516		CD73 KO+LPS-3	18.5853	/			0		CD73 KO+LPS-3	18.5853	13.4937	-5.09164	-1.91	3.7581		CD73 KO+LPS-3	18.5853	20.2407	1.65539	-1.00375	2.0052		CD73 KO+LPS-3	18.5853	19.3197	0.734339	-1.7076	3.26618
Figure 3B
Sample Name	GAPDH	CD73	Delta Ct	Delta Delta Ct	RQ（2-Delta Delta Ct）
RNAi-control-1	15.4936	17.2541	1.76044	0	1
RNAi-control-2	15.6549	17.3596	1.70469	-0.0557542	1.0394
RNAi-control-3	15.4481	17.2006	1.75245	-0.00798819	1.00555
RNAi-CD73-1	16.2242	19.1347	2.9105	1.15006	0.450607
RNAi-CD73-2	15.3713	18.4122	3.04089	1.28045	0.411667
RNAi-CD73-3	16.2638	19.2269	2.96314	1.2027	0.434463
pc-control-1	15.5924	17.1454	1.55307	-0.207372	1.15458
pc-control-2	15.7702	17.4905	1.72028	-0.0401618	1.02823
pc-control-3	16.1565	17.7831	1.62659	-0.133853	1.09722
pc-CD73-1	15.8458	16.658	0.812229	-0.948212	1.92948
pc-CD73-2	16.0227	16.5418	0.519044	-1.2414	2.36427
pc-CD73-3	17.3335	17.8414	0.507952	-1.25249	2.38252
Figure 3C
Sample Name	GAPDH	NLRP3	Delta Ct	Delta Delta Ct	RQ（2-Delta Delta Ct）		Sample Name	GAPDH	ASC	Delta Ct	Delta Delta Ct	RQ（2-Delta Delta Ct）		Sample Name	GAPDH	CASP-1	Delta Ct	Delta Delta Ct	RQ（2-Delta Delta Ct）		Sample Name	GAPDH	GSDMD	Delta Ct	Delta Delta Ct	RQ（2-Delta Delta Ct）
Blank-1	16.6209	21.2063	4.58543	2.55526	0.170134		Blank-1	16.6209	19.6916	3.07072	0.0531545	0.963827		Blank-1	16.6209	19.8917	3.27079	-0.145874	1.1064		Blank-1	16.6209	19.208	2.58706	0.0273215	0.98124
Blank-2	16.5423	21.2692	4.72689	2.69672	0.154243		Blank-2	16.5423	19.485	2.94273	-0.0748391	1.05324		Blank-2	16.5423	19.8342	3.29192	-0.124743	1.09031		Blank-2	16.5423	18.7568	2.21454	-0.345206	1.27033
Blank-3	17.3561	21.8222	4.4661	2.43593	0.184804		Blank-3	17.3561	20.0251	2.6691	-0.348472	1.27321		Blank-3	17.3561	20.9107	3.5546	0.137934	0.908819		Blank-3	17.3561	19.9493	2.59325	0.0335069	0.977042
Blank-4	16.6151	20.7341	4.11902	2.08885	0.235068		Blank-4	16.6151	19.8908	3.27577	0.258206	0.836127		Blank-4	16.6151	20.229	3.61397	0.197309	0.872176		Blank-4	16.6151	19.263	2.64795	0.0882126	0.940687
Blank-5	17.1187	21.1046	3.98591	1.95574	0.257788		Blank-5	17.1187	20.2539	3.13518	0.117608	0.921714		Blank-5	17.1187	20.8989	3.78016	0.363499	0.777277		Blank-5	17.1187	19.5245	2.40581	-0.153934	1.1126
Control-1	15.5873	17.6174	2.03017	0	1		Control-1	15.5873	18.6048	3.01757	0	1		Control-1	16.15	19.5666	3.41667	0	1		Control-1	16.15	18.7097	2.55974	0	1
Control-2	17.7251	19.4738	1.74866	-0.281515	1.21547		Control-2	17.7251	20.6328	2.90767	-0.109897	1.07915		Control-2	16.9194	20.3075	3.38805	-0.0286116	1.02003		Control-2	16.9194	19.4191	2.49965	-0.0600893	1.04253
Control-3	15.3851	17.5186	2.13353	0.103356	0.930865		Control-3	15.3851	18.285	2.89993	-0.117641	1.08496		Control-3	17.8197	21.225	3.40536	-0.0113098	1.00787		Control-3	17.8197	20.3353	2.5156	-0.0441408	1.03107
Control-4	15.5647	17.6275	2.06275	0.0325756	0.977673		Control-4	15.5647	18.5061	2.94133	-0.0762427	1.05427		Control-4	17.2662	20.6641	3.39787	-0.0187923	1.01311		Control-4	17.2662	19.767	2.50078	-0.0589583	1.04171
Control-5	17.1117	18.7761	1.6644	-0.365768	1.28857		Control-5	17.1117	20.0405	2.92879	-0.0887793	1.06347		Control-5	15.9616	19.35	3.38838	-0.0282873	1.0198		Control-5	15.9616	18.4696	2.50794	-0.0517999	1.03656
RNAi-CD73-1	17.1619	17.0848	-0.0771536	-2.10732	4.30891		RNAi-CD73-1	17.1619	18.0783	0.91635	-2.10122	4.29072		RNAi-CD73-1	16.0188	15.6405	-0.378368	-3.79503	13.8809		RNAi-CD73-1	16.0188	17.6729	1.65413	-0.905616	1.87334
RNAi-CD73-2	15.2883	14.4818	-0.80652	-2.83669	7.14379		RNAi-CD73-2	15.2883	17.1678	1.87943	-1.13814	2.20097		RNAi-CD73-2	17.6082	17.7091	0.100875	-3.31579	9.95754		RNAi-CD73-2	17.6082	19.0762	1.468	-1.09174	2.13131
RNAi-CD73-3	16.4379	15.0341	-1.4038	-3.43397	10.8076		RNAi-CD73-3	16.4379	18.448	2.01016	-1.00741	2.01029		RNAi-CD73-3	16.1602	17.1651	1.00488	-2.41178	5.32131		RNAi-CD73-3	16.1602	17.8738	1.71355	-0.846189	1.79775
RNAi-CD73-4	16.0638	15.3233	-0.740506	-2.77068	6.82428		RNAi-CD73-4	16.0638	16.945	0.881247	-2.13632	4.3964		RNAi-CD73-4	15.5201	16.5035	0.983333	-2.43333	5.4014		RNAi-CD73-4	15.5201	17.0755	1.5554	-1.00434	2.00603
RNAi-CD73-5	15.8005	14.8622	-0.938263	-2.96843	7.82686		RNAi-CD73-5	15.8005	17.9858	2.18529	-0.83228	1.7805		RNAi-CD73-5	17.695	18.1409	0.445916	-2.97075	7.83943		RNAi-CD73-5	17.695	18.8446	1.14963	-1.41012	2.65759
RNAi-CD73+Adeosine-1	16.813	16.7765	-0.0364349	-2.06661	4.189		RNAi-CD73+Adeosine-1	16.813	19.6344	2.82149	-0.196074	1.14558		RNAi-CD73+Adeosine-1	16.9162	18.3628	1.4466	-1.97007	3.91787		RNAi-CD73+Adeosine-1	16.9162	18.7905	1.87428	-0.685461	1.60822
RNAi-CD73+Adeosine-2	17.312	17.4864	0.174438	-1.85573	3.61935		RNAi-CD73+Adeosine-2	17.312	20.3284	3.01649	-0.00108146	1.00075		RNAi-CD73+Adeosine-2	18.8925	19.8588	0.966297	-2.45037	5.46556		RNAi-CD73+Adeosine-2	18.8925	21.0089	2.11636	-0.443378	1.35978
RNAi-CD73+Adeosine-3	16.5168	17.5218	1.00502	-1.02515	2.03518		RNAi-CD73+Adeosine-3	16.5168	18.6257	2.10885	-0.908715	1.87737		RNAi-CD73+Adeosine-3	16.765	18.4515	1.68646	-1.7302	3.31775		RNAi-CD73+Adeosine-3	16.765	18.6007	1.83568	-0.724064	1.65183
RNAi-CD73+Adeosine-4	17.3238	18.6739	1.35011	-0.680058	1.6022		RNAi-CD73+Adeosine-4	17.3238	19.9403	2.61647	-0.401101	1.32051		RNAi-CD73+Adeosine-4	15.5574	16.3342	0.776815	-2.63985	6.23267		RNAi-CD73+Adeosine-4	15.5574	17.7724	2.21505	-0.344689	1.26988
RNAi-CD73+Adeosine-5	17.9596	18.8838	0.924209	-1.10596	2.15242		RNAi-CD73+Adeosine-5	17.9596	20.4268	2.46724	-0.550333	1.46442		RNAi-CD73+Adeosine-5	17.1598	19.6731	2.51329	-0.903378	1.87044		RNAi-CD73+Adeosine-5	17.1598	19.5931	2.43332	-0.126426	1.09159
pc-CD73-1	18.6434	21.1059	2.46254	0.432369	0.741044		pc-CD73-1	18.6434	22.5378	3.89446	0.876888	0.544541		pc-CD73-1	18.2714	22.4745	4.20312	0.786454	0.579767		pc-CD73-1	18.2714	21.5124	3.24101	0.681266	0.623618
pc-CD73-2	17.7673	20.2498	2.4825	0.452327	0.730863		pc-CD73-2	17.7673	21.3266	3.55926	0.541688	0.686967		pc-CD73-2	15.6113	19.8622	4.25089	0.834225	0.560884		pc-CD73-2	15.6113	18.8492	3.23794	0.6782	0.624944
pc-CD73-3	16.0177	19.5796	3.56188	1.53171	0.345867		pc-CD73-3	16.0177	19.5706	3.55289	0.535318	0.690007		pc-CD73-3	15.8145	19.6157	3.80122	0.38455	0.766018		pc-CD73-3	15.8145	18.7936	2.97908	0.419336	0.747769
pc-CD73-4	16.7356	19.2509	2.51531	0.485139	0.714428		pc-CD73-4	16.7356	20.7176	3.98204	0.964474	0.512465		pc-CD73-4	18.8209	24.4175	5.59661	2.17995	0.220683		pc-CD73-4	18.8209	22.5252	3.7043	1.14456	0.452327
pc-CD73-5	15.3538	18.1223	2.76849	0.738322	0.599436		pc-CD73-5	15.3538	20.6915	5.33771	2.32015	0.200247		pc-CD73-5	16.1003	20.2968	4.19651	0.779847	0.582429		pc-CD73-5	16.1003	19.1755	3.07523	0.515489	0.699556
pc-CD73+MRS1706-1	18.2898	20.4038	2.11397	0.0837963	0.943571		pc-CD73+MRS1706-1	18.2898	21.531	3.24122	0.223654	0.856393		pc-CD73+MRS1706-1	16.406	19.8146	3.40858	-0.00808241	1.00562		pc-CD73+MRS1706-1	16.406	19.1413	2.73532	0.175574	0.885415
pc-CD73+MRS1706-2	15.604	18.036	2.43203	0.401858	0.756883		pc-CD73+MRS1706-2	15.604	19.0863	3.48231	0.464745	0.724599		pc-CD73+MRS1706-2	18.6897	22.4431	3.75343	0.336769	0.791813		pc-CD73+MRS1706-2	18.6897	21.2458	2.55617	-0.00357017	1.00248
pc-CD73+MRS1706-3	17.4151	19.523	2.10794	0.0777723	0.94752		pc-CD73+MRS1706-3	17.4151	20.74	3.32489	0.307317	0.808143		pc-CD73+MRS1706-3	17.4958	20.9187	3.42294	0.00626972	0.995664		pc-CD73+MRS1706-3	17.4958	19.7451	2.24934	-0.310399	1.24005
pc-CD73+MRS1706-4	17.9946	19.9627	1.96812	-0.0620511	1.04395		pc-CD73+MRS1706-4	17.9946	20.6422	2.64765	-0.369919	1.29228		pc-CD73+MRS1706-4	17.976	21.1351	3.15909	-0.257579	1.19547		pc-CD73+MRS1706-4	17.976	20.7603	2.7843	0.224562	0.855855
pc-CD73+MRS1706-5	15.7156	17.5361	1.82052	-0.209647	1.1564		pc-CD73+MRS1706-5	15.7156	19.4476	3.73207	0.714503	0.609415		pc-CD73+MRS1706-5	18.8169	21.9075	3.09067	-0.326	1.25353		pc-CD73+MRS1706-5	18.8169	21.5672	2.75032	0.190578	0.876255
Figure 4C
Sample Name	GAPDH	PI3K	Delta Ct	Delta Delta Ct	RQ（2-Delta Delta Ct）		Sample Name	GAPDH	PI3K	Delta Ct	Delta Delta Ct	RQ（2-Delta Delta Ct）		Sample Name	GAPDH	Foxo1	Delta Ct	Delta Delta Ct	RQ（2-Delta Delta Ct）
Blank-1	16.4865	19.3501	2.86357	-0.165095	1.12124		Blank-1	16.4865	18.8492	2.36264	-0.0214145	1.01495		Blank-1	16.4865	18.6656	2.17907	0.0484627	0.966966
Blank-2	15.9111	19.1202	3.2091	0.180433	0.882438		Blank-2	15.9111	18.2478	2.33668	-0.0473788	1.03339		Blank-2	15.9111	17.6878	1.77669	-0.353917	1.27803
Blank-3	16.6322	19.7688	3.1366	0.10793	0.927918		Blank-3	16.6322	19.1989	2.5667	0.182638	0.88109		Blank-3	16.6322	18.8059	2.17371	0.0430986	0.970568
Control-1	15.8116	18.8403	3.02867	0	1		Control-1	15.8116	18.1957	2.38406	0	1		Control-1	15.8116	17.9422	2.13061	0	1
Control-2	15.1244	18.0249	2.90042	-0.128248	1.09297		Control-2	15.1244	17.7945	2.67004	0.285978	0.820186		Control-2	15.1244	17.2208	2.09637	-0.0342362	1.02401
Control-3	17.0895	20.0698	2.98036	-0.0483027	1.03405		Control-3	17.0895	19.4095	2.32009	-0.349947	1.27451		Control-3	17.0895	19.3381	2.24869	0.118078	0.921414
pc-CD73-1	16.5818	17.7776	1.19579	-1.83288	3.56246		pc-CD73-1	16.5818	18.6001	2.01829	-0.301798	1.23268		pc-CD73-1	16.5818	18.3394	1.75756	-0.37305	1.29509
pc-CD73-2	15.3549	16.3069	0.95202	-2.07665	4.21825		pc-CD73-2	15.3549	17.2647	1.90975	-0.108539	1.07814		pc-CD73-2	15.3549	17.0691	1.71418	-0.416431	1.33462
pc-CD73-3	17.5029	18.1543	0.651397	-2.37727	5.19552		pc-CD73-3	17.5029	19.15	1.6471	-0.262652	1.19968		pc-CD73-3	17.5029	19.5699	2.06702	-0.0635902	1.04506
pc-CD73+MRS1706-1	16.9531	18.8359	1.88284	-1.14583	2.21273		pc-CD73+MRS1706-1	16.9531	18.2807	1.32765	-0.319444	1.24785		pc-CD73+MRS1706-1	16.9531	18.9103	1.95721	-0.173399	1.12771
pc-CD73+MRS1706-2	17.8063	20.1816	2.3753	-0.653364	1.57283		pc-CD73+MRS1706-2	17.8063	19.1274	1.32113	-0.00652903	1.00454		pc-CD73+MRS1706-2	17.8063	19.3651	1.55879	-0.57182	1.4864
pc-CD73+MRS1706-3	16.8614	18.3953	1.53391	-1.49476	2.81817		pc-CD73+MRS1706-3	16.8614	18.5419	1.68054	0.359413	0.779482		pc-CD73+MRS1706-3	16.8614	19.0916	2.23023	0.0996221	0.933277
Figure 4F
Sample Name	GAPDH	NLRP3	Delta Ct	Delta Delta Ct	RQ（2-Delta Delta Ct）		Sample Name	GAPDH	ASC	Delta Ct	Delta Delta Ct	RQ（2-Delta Delta Ct）		Sample Name	GAPDH	CASP-1	Delta Ct	Delta Delta Ct	RQ（2-Delta Delta Ct）		Sample Name	GAPDH	GSDMD	Delta Ct	Delta Delta Ct	RQ（2-Delta Delta Ct）
Blank-1	15.1344	19.6425	4.50816	2.03653	0.24375		Blank-1	15.1344	18.5616	3.42725	0.160256	0.894866		Blank-1	15.1344	18.9496	3.8152	0.0584334	0.960306		Blank-1	15.1344	17.6791	2.54475	-0.277422	1.21203
Blank-2	15.5348	20.3877	4.85285	2.38122	0.191947		Blank-2	15.5348	18.8537	3.31887	0.051877	0.96468		Blank-2	15.5348	19.4583	3.9235	0.16674	0.890853		Blank-2	15.5348	18.5517	3.01692	0.194743	0.873728
Blank-3	15.3731	19.7429	4.36978	1.89815	0.268287		Blank-3	15.3731	18.7357	3.36252	0.09553	0.935928		Blank-3	15.3731	18.9555	3.58241	-0.174356	1.12846		Blank-3	15.3731	18.2675	2.89433	0.0721531	0.951217
Control-1	15.7182	18.1898	2.47163	0	1		Control-1	15.7182	18.9852	3.26699	0	1		Control-1	15.7182	19.4749	3.75676	0	1		Control-1	15.7182	18.5404	2.82218	0	1
Control-2	15.5826	17.9711	2.3885	-0.0831296	1.05931		Control-2	15.5826	18.8399	3.25724	-0.00975045	1.00678		Control-2	15.5826	19.0955	3.51285	-0.243913	1.1842		Control-2	15.5826	18.2801	2.69744	-0.124734	1.09031
Control-3	15.7197	18.1738	2.4541	-0.0175326	1.01223		Control-3	15.7197	18.9815	3.2618	-0.00518823	1.0036		Control-3	15.7197	19.4256	3.70594	-0.0508224	1.03586		Control-3	15.7197	18.2769	2.55722	-0.264961	1.2016
pc-CD73-1	15.2594	18.4135	3.15413	0.682496	0.623086		pc-CD73-1	15.2594	19.1033	3.84395	0.57696	0.670375		pc-CD73-1	15.2594	20.2777	5.01828	1.26151	0.417107		pc-CD73-1	15.2594	19.5445	4.28515	1.46297	0.362745
pc-CD73-2	16.7143	20.9698	4.25545	1.78382	0.290413		pc-CD73-2	16.7143	20.4743	3.75995	0.492959	0.710566		pc-CD73-2	16.7143	20.9768	4.26248	0.505715	0.704311		pc-CD73-2	16.7143	20.2334	3.51906	0.696882	0.616904
pc-CD73-3	15.9443	19.7835	3.83917	1.36754	0.387552		pc-CD73-3	15.9443	20.1221	4.1778	0.910816	0.531884		pc-CD73-3	15.9443	20.459	4.51466	0.757892	0.59136		pc-CD73-3	15.9443	19.8614	3.9171	1.09493	0.46816
pc-CD73+MRS1706-1	15.6378	18.0592	2.42136	-0.0502761	1.03546		pc-CD73+MRS1706-1	15.6378	19.1751	3.5373	0.270313	0.82914		pc-CD73+MRS1706-1	15.6378	19.4384	3.80063	0.0438675	0.970051		pc-CD73+MRS1706-1	15.6378	18.4155	2.7777	-0.0444752	1.03131
pc-CD73+MRS1706-2	16.454	19.1622	2.70825	0.236615	0.848734		pc-CD73+MRS1706-2	16.454	19.92	3.46601	0.199019	0.871143		pc-CD73+MRS1706-2	16.454	20.4976	4.04362	0.286862	0.819683		pc-CD73+MRS1706-2	16.454	19.6838	3.22982	0.407642	0.753854
pc-CD73+MRS1706-3	17.8273	20.3691	2.54182	0.0701831	0.952517		pc-CD73+MRS1706-3	17.8273	21.1774	3.35013	0.0831459	0.943997		pc-CD73+MRS1706-3	17.8273	21.3245	3.49715	-0.25961	1.19716		pc-CD73+MRS1706-3	17.8273	20.971	3.14374	0.32156	0.800204
Figure 5B
Sample Name	foxo1		%Input=2^(CtInput-CtChIP)×Fd×100%
IPl-1	19.6079		Sample Name	foxo1
IP-2	20.8176		%Input-stat1-1	0.199726
IP-3	20.9839		%Input-stat1-2	0.109259
Input-1	23.9279		%Input-stat1-3	0.141629
Input-2	24.2673		Negative control-1 (IgG)(Ct)	NA
Input-3	24.8079		Negative control-2 (IgG)(Ct)	NA
IgG-1	Undetermined		Negative control-3 (IgG)(Ct)	NA
IgG-2	Undetermined
IgG-3	Undetermined
Figure 5D
Sample Name	GAPDH	GSDMD	Delta Ct	Delta Delta Ct	RQ（2-Delta Delta Ct）
Control-1	16.0997	19.2779	3.17812	0	1
Control-2	16.1279	19.3	3.17212	-0.00600396	1.00417
Control-3	16.1849	19.4155	3.23055	0.0524302	0.964311
Control-4	17.5367	20.4521	2.9154	-0.262721	1.19974
Control-5	16.6441	19.6641	3.01998	-0.158137	1.11585
pc-foxo1-1	17.5452	18.6482	1.103	-2.07512	4.21379
pc-foxo1-2	16.8454	18.3637	1.51825	-1.65987	3.15987
pc-foxo1-3	16.952	18.5513	1.59937	-1.57875	2.9871
pc-foxo1-4	16.8081	18.1687	1.36061	-1.81751	3.52473
pc-foxo1-5	16.2688	17.7677	1.4989	-1.67921	3.20254
pc-foxo1+pc-CD73-1	16.2409	18.639	2.39811	-0.780012	1.71715
pc-foxo1+pc-CD73-2	16.8377	18.6325	1.79485	-1.38327	2.60858
pc-foxo1+pc-CD73-3	17.2499	18.844	1.59412	-1.584	2.998
pc-foxo1+pc-CD73-4	16.1285	18.5583	2.42985	-0.748271	1.67978
pc-foxo1+pc-CD73-5	17.3697	19.2794	1.90968	-1.26843	2.409
Figure 6A
Sample Name	GAPDH	HIF-1α	Delta Ct	Delta Delta Ct	RQ（2-Delta Delta Ct）
RNAi-control-1	15.6536	18.9827	3.3291	0	1
RNAi-control-2	15.5657	18.6005	3.03481	-0.294288	1.22628
RNAi-control-3	15.013	18.1921	3.17909	-0.150011	1.10958
RNAi-HIF-1α-1	15.7435	20.7185	4.97502	1.64592	0.319544
RNAi-HIF-1α-2	15.0902	19.8268	4.73658	1.40748	0.37697
RNAi-HIF-1α-3	15.9336	20.8403	4.90673	1.57762	0.335033
Figure 6D
Sample Name	GAPDH	HIF-1α	Delta Ct	Delta Delta Ct	RQ（2-Delta Delta Ct）		Sample Name	GAPDH	CD73	Delta Ct	Delta Delta Ct	RQ（2-Delta Delta Ct）
Blank-1	15.53	19.1011	3.57106	0	1		Blank-1	15.53	18.1266	2.59659	0	1
Blank-2	15.8303	19.3638	3.53355	-0.0375087	1.02634		Blank-2	15.8303	18.5025	2.67221	0.0756185	0.948935
Blank-3	15.5568	19.042	3.48518	-0.0858864	1.06134		Blank-3	15.5568	18.1437	2.5869	-0.00969035	1.00674
LPS-1	15.9146	17.4081	1.49349	-2.07757	4.22096		LPS-1	15.9146	16.8289	0.914248	-1.68234	3.20948
LPS-2	15.525	17.3998	1.87483	-1.69623	3.24054		LPS-2	15.525	16.5269	1.00193	-1.59466	3.02023
LPS-3	15.4292	16.9521	1.52296	-2.04811	4.13563		LPS-3	15.4292	16.5406	1.1114	-1.48519	2.79954
RNAi-HIF-1α+LPS-1	15.7638	19.6275	3.86365	0.292586	0.816437		RNAi-HIF-1α+LPS-1	15.7638	17.1533	1.38945	-1.20714	2.30879
RNAi-HIF-1α+LPS-2	16.2288	19.4835	3.25477	-0.316295	1.24513		RNAi-HIF-1α+LPS-2	16.2288	18.2226	1.99387	-0.602714	1.51857
RNAi-HIF-1α+LPS-3	16.3935	19.4511	3.05766	-0.513403	1.42741		RNAi-HIF-1α+LPS-3	16.3935	18.904	2.51057	-0.0860229	1.06144
Figure 6G
Sample Name	GAPDH	HIF-1α	Delta Ct	Delta Delta Ct	RQ（2-Delta Delta Ct）		Sample Name	GAPDH	CD73	Delta Ct	Delta Delta Ct	RQ（2-Delta Delta Ct）
Sham-1	16.4432	19.9287	3.4855	0	1		Sham-1	16.4432	19.9141	3.47085	0	1
Sham-2	16.2323	19.7801	3.54782	0.0623214	0.957722		Sham-2	16.2323	19.7888	3.55656	0.0857158	0.942317
Sham-3	16.1449	19.4152	3.27036	-0.215139	1.16082		Sham-3	16.1449	19.5335	3.38867	-0.0821807	1.05862
Sham-4	16.1833	19.7333	3.54994	0.0644414	0.956315		Sham-4	16.3807	19.644	3.26333	-0.207515	1.1547
Sham-5	16.2553	19.4593	3.204	-0.281505	1.21546		Sham-5	15.1996	18.7375	3.53786	0.0670112	0.954614
Sham-6	16.1326	19.6158	3.48313	-0.00237175	1.00165		Sham-6	15.8885	19.3863	3.49785	0.0270042	0.981456
SCI-1	16.7552	18.1837	1.4285	-2.05701	4.16122		SCI-1	15.7552	17.575	1.81979	-1.65106	3.14065
SCI-2	16.4142	17.8987	1.48458	-2.00092	4.00255		SCI-2	16.4142	17.4943	1.0801	-2.39075	5.24431
SCI-3	15.9264	17.865	1.93868	-1.54682	2.92173		SCI-3	15.9264	17.4843	1.55793	-1.91291	3.76569
SCI-4	16.6609	18.3141	1.65312	-1.83238	3.56124		SCI-4	16.4655	17.8614	1.39584	-2.075	4.21346
SCI-5	15.977	17.7771	1.80003	-1.68547	3.21646		SCI-5	15.7787	16.9582	1.1795	-2.29135	4.89513
SCI-6	16.2213	17.6318	1.41053	-2.07497	4.21336		SCI-6	16.4855	17.4937	1.00816	-2.46269	5.51244
SCI+BAY87-22430(0.5mg/kg)-1	16.6625	18.6996	2.03709	-1.44841	2.72908		SCI+BAY87-22430(0.5mg/kg)-1	16.6625	19.0304	2.36792	-1.10293	2.14791
SCI+BAY87-22430(0.5mg/kg)-2	16.0176	18.4323	2.41466	-1.07084	2.10065		SCI+BAY87-22430(0.5mg/kg)-2	16.0176	18.707	2.68935	-0.781493	1.71891
SCI+BAY87-22430(0.5mg/kg)-3	16.6088	19.0599	2.45108	-1.03442	2.04829		SCI+BAY87-22430(0.5mg/kg)-3	16.6088	19.3935	2.78465	-0.686195	1.60903
SCI+BAY87-22430(0.5mg/kg)-4	16.1204	18.5107	2.39028	-1.09522	2.13646		SCI+BAY87-22430(0.5mg/kg)-4	15.9435	18.6032	2.6597	-0.811152	1.75461
SCI+BAY87-22430(0.5mg/kg)-5	16.5837	19.2567	2.67305	-0.812453	1.75619		SCI+BAY87-22430(0.5mg/kg)-5	16.2609	19.1077	2.84675	-0.624095	1.54124
SCI+BAY87-22430(0.5mg/kg)-6	15.9974	18.201	2.20357	-1.28193	2.43164		SCI+BAY87-22430(0.5mg/kg)-6	16.3773	19.3301	2.95283	-0.518019	1.43199
SCI+BAY87-22430(4mg/kg)-1	15.8473	17.9911	2.14379	-1.34171	2.53451		SCI+BAY87-22430(4mg/kg)-1	15.8473	18.7086	2.86122	-0.609627	1.52587
SCI+BAY87-22430(4mg/kg)-2	16.8158	19.1477	2.33193	-1.15357	2.22463		SCI+BAY87-22430(4mg/kg)-2	16.8158	19.325	2.5092	-0.961644	1.94753
SCI+BAY87-22430(4mg/kg)-3	16.5825	19.1585	2.57602	-0.90948	1.87837		SCI+BAY87-22430(4mg/kg)-3	16.5825	19.679	3.09644	-0.374413	1.29631
SCI+BAY87-22430(4mg/kg)-4	16.7435	19.0814	2.33789	-1.14761	2.21547		SCI+BAY87-22430(4mg/kg)-4	15.8156	18.641	2.82531	-0.645535	1.56432
SCI+BAY87-22430(4mg/kg)-5	15.968	18.3663	2.39824	-1.08726	2.1247		SCI+BAY87-22430(4mg/kg)-5	15.7192	18.3774	2.65821	-0.812643	1.75643
SCI+BAY87-22430(4mg/kg)-6	15.9335	18.4588	2.52523	-0.960276	1.94568		SCI+BAY87-22430(4mg/kg)-6	15.9393	18.8692	2.92989	-0.540955	1.45494
Figure 6K
Sample Name	GAPDH	HIF-1α	Delta Ct	Delta Delta Ct	RQ（2-Delta Delta Ct）		Sample Name	GAPDH	CD73	Delta Ct	Delta Delta Ct	RQ（2-Delta Delta Ct）
Blank-1	16.699	20.0162	3.31715	0	1		Blank-1	16.699	19.6157	2.91666	0	1
Blank-2	16.6652	20.0162	3.35098	0.0338368	0.976819		Blank-2	16.6652	19.7426	3.07741	0.160746	0.894562
Blank-3	16.3829	19.5183	3.13534	-0.181803	1.1343		Blank-3	16.3829	19.1314	2.74854	-0.168126	1.1236
LPS-1	17.3363	18.9569	1.62065	-1.6965	3.24113		LPS-1	17.3363	18.6601	1.32385	-1.59281	3.01637
LPS-2	16.8993	18.157	1.25772	-2.05943	4.16821		LPS-2	16.8993	18.1351	1.23582	-1.68084	3.20615
LPS-3	17.5477	19.4318	1.88405	-1.4331	2.70026		LPS-3	17.5477	18.9932	1.44547	-1.4712	2.77252
RNAi-CD73+LPS-1	16.7661	18.8541	2.088	-1.22914	2.34427		RNAi-CD73+LPS-1	16.7661	20.4301	3.66397	0.747304	0.595716
RNAi-CD73+LPS-2	17.0968	19.5666	2.46988	-0.847263	1.79908		RNAi-CD73+LPS-2	17.0968	20.3227	3.22591	0.309241	0.807066
RNAi-CD73+LPS-3	17.1011	19.6933	2.59214	-0.725007	1.65291		RNAi-CD73+LPS-3	17.1011	20.7402	3.63902	0.722355	0.606107
Figure 6N
Sample Name	GAPDH	HIF-1α	Delta Ct	Delta Delta Ct	RQ（2-Delta Delta Ct）		Sample Name	GAPDH	CD73	Delta Ct	Delta Delta Ct	RQ（2-Delta Delta Ct）
WT-Sham-1	16.5627	20.4357	3.87306	0	1		WT-Sham-1	16.5627	19.6251	3.0624	0	1
WT-Sham-2	16.57	20.4935	3.92349	0.0504336	0.965646		WT-Sham-2	16.57	19.6723	3.10232	0.0399244	0.972706
WT-Sham-3	16.333	20.3122	3.97917	0.106112	0.929089		WT-Sham-3	16.333	19.1906	2.85764	-0.204752	1.15249
WT-Sham-4	15.793	19.3867	3.59371	-0.279348	1.21365		WT-Sham-4	16.676	19.457	2.781	-0.281393	1.21537
WT-Sham-5	16.2698	20.2099	3.94007	0.0670131	0.954612		WT-Sham-5	17.0556	20.1389	3.08328	0.0208788	0.985632
WT-Sham-6	15.9982	19.6616	3.66335	-0.209707	1.15645		WT-Sham-6	16.2166	19.1107	2.89416	-0.168239	1.12369
WT-SCI-1	16.2434	17.8176	1.57422	-2.29884	4.92063		WT-SCI-1	16.2434	17.2217	0.978316	-2.08408	4.24005
WT-SCI-2	17.2685	18.5964	1.32788	-2.54518	5.8368		WT-SCI-2	17.2685	17.8729	0.60436	-2.45804	5.49468
WT-SCI-3	17.0067	18.2464	1.23975	-2.63331	6.20446		WT-SCI-3	17.0067	17.3184	0.311668	-2.75073	6.73057
WT-SCI-4	16.7526	18.15	1.39747	-2.47559	5.56194		WT-SCI-4	16.6479	17.3416	0.693636	-2.36876	5.16497
WT-SCI-5	16.2972	17.5559	1.25869	-2.61437	6.12355		WT-SCI-5	16.6803	17.6329	0.952549	-2.10985	4.31646
WT-SCI-6	16.6228	18.1793	1.55652	-2.31653	4.98134		WT-SCI-6	16.6935	17.2578	0.564366	-2.49803	5.64914
CD73KO-SCI-1	16.2762	18.08	1.80381	-2.06925	4.19667		CD73KO-SCI-1	16.2762	/	/	/	0
CD73KO-SCI-2	17.2119	19.1219	1.90994	-1.96312	3.89904		CD73KO-SCI-2	17.2119	/	/	/	0
CD73KO-SCI-3	15.9793	18.5011	2.52179	-1.35127	2.55136		CD73KO-SCI-3	15.9793	/	/	/	0
CD73KO-SCI-4	16.3062	18.1043	1.79806	-2.075	4.21345		CD73KO-SCI-4	15.9596	/	/	/	0
CD73KO-SCI-5	16.5886	18.9029	2.31424	-1.55882	2.94613		CD73KO-SCI-5	16.3338	/	/	/	0
CD73KO-SCI-6	16.3838	18.5496	2.16578	-1.70727	3.26543		CD73KO-SCI-6	16.345	/	/	/	0
Figure 7Q
Sample Name	GAPDH	HIF-1α	Delta Ct	Delta Delta Ct	RQ（2-Delta Delta Ct）		Sample Name	GAPDH	CD73	Delta Ct	Delta Delta Ct	RQ（2-Delta Delta Ct）
Control-1	16.7693	20.3458	3.57651	0	1		Control-1	16.7693	20.3457	3.57646	0	1
Control-2	16.8031	20.5563	3.75318	0.176674	0.88474		Control-2	16.8031	20.436	3.63288	0.0564242	0.961645
Control-3	16.9042	20.3708	3.46658	-0.109933	1.07918		Control-3	16.9042	20.2495	3.34531	-0.231153	1.17377
pc-CD73-1	17.1532	19.4695	2.31633	-1.26018	2.39525		pc-CD73-1	17.1532	19.2048	2.05159	-1.52487	2.87762
pc-CD73-2	17.1306	19.035	1.90434	-1.67217	3.18693		pc-CD73-2	17.1306	19.5466	2.41599	-1.16047	2.2353
pc-CD73-3	17.1464	19.7872	2.64084	-0.93567	1.91278		pc-CD73-3	17.1464	19.7277	2.58127	-0.995189	1.99334
pc-CD73+MRS1706-1	17.2011	20.2838	3.0827	-0.493812	1.40816		pc-CD73+MRS1706-1	17.2011	19.6664	2.46533	-1.11113	2.16015
pc-CD73+MRS1706-2	16.8222	20.6155	3.79329	0.216786	0.86048		pc-CD73+MRS1706-2	16.8222	19.6447	2.82256	-0.7539	1.68635
pc-CD73+MRS1706-3	17.0825	20.3391	3.25658	-0.319928	1.24827		pc-CD73+MRS1706-3	17.0825	19.4026	2.32014	-1.25632	2.38886
pc-CD73+SB203580-1	16.5669	19.6446	3.07771	-0.498797	1.41303		pc-CD73+SB203580-1	16.5669	19.3087	2.7418	-0.834661	1.78344
pc-CD73+SB203580-2	16.5368	19.7676	3.23082	-0.345683	1.27075		pc-CD73+SB203580-2	16.5368	19.2036	2.6668	-0.909662	1.87861
pc-CD73+SB203580-3	16.9416	19.9009	2.95934	-0.61717	1.53386		pc-CD73+SB203580-3	16.9416	19.1723	2.2307	-1.34576	2.54164
S1 A
Sample Name	GAPDH	IL-1β	Delta Ct	Delta Delta Ct	RQ（2-Delta Delta Ct）		Sample Name	GAPDH	IL-18	Delta Ct	Delta Delta Ct	RQ（2-Delta Delta Ct）		Sample Name	GAPDH	CASP-1	Delta Ct	Delta Delta Ct	RQ（2-Delta Delta Ct）		Sample Name	GAPDH	CASP-11	Delta Ct	Delta Delta Ct	RQ（2-Delta Delta Ct）		Sample Name	GAPDH	ASC	Delta Ct	Delta Delta Ct	RQ（2-Delta Delta Ct）		Sample Name	GAPDH	GSDMD	Delta Ct	Delta Delta Ct	RQ（2-Delta Delta Ct）
WT-1	15.5708	21.7362	6.1654	0	1		WT-1	15.5708	21.2945	5.72367	0	1		WT-1	15.5708	22.8215	7.25074	0	1		WT-1	15.5708	23.3066	7.73586	0	1		WT-1	15.5708	22.4581	6.88733	0	1		WT-1	15.5708	21.5317	5.96091	0	1
WT-2	15.22	21.6127	6.39271	0.227306	0.854229		WT-2	15.22	20.9761	5.75611	0.0324421	0.977764		WT-2	15.22	22.7146	7.49464	0.243904	0.844457		WT-2	15.22	22.6232	7.40322	-0.332638	1.25931		WT-2	15.22	22.2417	7.02177	0.134437	0.911025		WT-2	15.22	21.2256	6.00558	0.0446746	0.969508
WT-3	15.4724	21.6036	6.13117	-0.0342339	1.02401		WT-3	15.4724	21.3949	5.92241	0.19874	0.871311		WT-3	15.4724	22.5882	7.11575	-0.134986	1.09808		WT-3	15.4724	23.4083	7.93584	0.199982	0.870562		WT-3	15.4724	22.8418	7.36931	0.481981	0.715994		WT-3	15.4724	22.0666	5.59413	-0.366776	1.28947
WT-4	16.0511	22.3505	6.29937	0.133965	0.911323		WT-4	16.0511	22.0781	6.027	0.303329	0.81038		WT-4	16.0511	23.5746	7.52349	0.272745	0.827743		WT-4	16.0511	22.6296	7.57852	-0.157338	1.11523		WT-4	16.0511	23.4246	7.37343	0.486101	0.713952		WT-4	16.0511	22.0755	6.02439	0.0634828	0.956951
WT-5	15.9839	22.2118	6.22791	0.0625093	0.957597		WT-5	15.9839	21.8405	5.85658	0.132908	0.911991		WT-5	15.9839	22.8897	6.90582	-0.344921	1.27008		WT-5	15.9839	23.5604	7.57649	-0.159369	1.1168		WT-5	15.9839	23.0061	7.02219	0.134862	0.910757		WT-5	15.9839	21.7321	5.74824	-0.212665	1.15883
CD73KO-1	15.6602	19.623	3.96278	-2.20263	4.60316		CD73KO-1	15.6602	17.7505	2.09031	-3.63336	12.4094		CD73KO-1	15.6602	20.2106	4.5504	-2.70034	6.49957		CD73KO-1	15.6602	22.7679	7.10762	-0.628238	1.54568		CD73KO-1	15.6602	21.7067	6.04649	-0.840837	1.79109		CD73KO-1	15.6602	19.6467	3.98644	-1.97447	3.92984
CD73KO-2	15.3274	17.0417	1.71425	-4.45116	21.8742		CD73KO-2	15.3274	17.7691	2.44167	-3.28199	9.72699		CD73KO-2	15.3274	18.6714	3.34398	-3.90676	14.9987		CD73KO-2	15.3274	23.0606	7.73319	-0.00266968	1.00185		CD73KO-2	15.3274	21.6472	6.31975	-0.567575	1.48203		CD73KO-2	15.3274	19.4082	4.08071	-1.8802	3.68127
CD73KO-3	16.9278	20.4906	3.56287	-2.60253	6.07352		CD73KO-3	16.9278	17.5188	0.591069	-5.1326	35.0805		CD73KO-3	16.9278	22.1373	5.20956	-2.04118	4.11581		CD73KO-3	16.9278	24.337	7.4092	-0.326657	1.2541		CD73KO-3	16.9278	21.974	5.04628	-1.84105	3.58271		CD73KO-3	16.9278	21.8253	4.89752	-1.06339	2.08984
CD73KO-4	15.6871	18.7456	3.05842	-3.10699	8.6158		CD73KO-4	15.6871	17.5929	1.90573	-3.81794	14.1031		CD73KO-4	15.6871	20.3666	4.67943	-2.57131	5.94349		CD73KO-4	15.6871	23.1285	7.44139	-0.294462	1.22643		CD73KO-4	15.6871	20.2511	4.564	-2.32332	5.00484		CD73KO-4	15.6871	20.0296	4.34246	-1.61845	3.07045
CD73KO-5	15.5889	18.0017	2.4128	-3.7526	13.4787		CD73KO-5	17.5889	17.9107	0.3218	-5.40187	42.279		CD73KO-5	17.5889	20.6021	3.01316	-4.23758	18.8642		CD73KO-5	17.5889	24.7559	7.16696	-0.568891	1.48338		CD73KO-5	17.5889	22.9916	5.40268	-1.48465	2.79849		CD73KO-5	17.5889	21.8538	4.26487	-1.69604	3.24011
S1 B
Sample Name	GAPDH	Pyrin	Delta Ct	Delta Delta Ct	RQ（2-Delta Delta Ct）		Sample Name	GAPDH	NLRP3	Delta Ct	Delta Delta Ct	RQ（2-Delta Delta Ct）		Sample Name	GAPDH	NLRP1	Delta Ct	Delta Delta Ct	RQ（2-Delta Delta Ct）		Sample Name	GAPDH	AIM2	Delta Ct	Delta Delta Ct	RQ（2-Delta Delta Ct）		Sample Name	GAPDH	NLRP2	Delta Ct	Delta Delta Ct	RQ（2-Delta Delta Ct）
WT-1	16.5791	20.7064	4.12733	0	1		WT-1	16.5791	21.0045	4.42547	0	1		WT-1	16.5791	20.9029	4.32381	0	1		WT-1	16.5791	20.4591	3.88005	0	1		WT-1	16.5791	21.8561	5.27706	0	1
WT-2	16.5857	20.7823	4.19659	0.0692617	0.953126		WT-2	16.5857	21.174	4.58831	0.162839	0.893266		WT-2	16.5857	20.9184	4.33276	0.00895164	0.993814		WT-2	16.5857	20.0158	3.43007	-0.449985	1.36603		WT-2	16.5857	22.072	5.58629	0.30923	0.807072
WT-3	16.8099	20.9913	4.1814	0.054069	0.963216		WT-3	16.8099	21.3972	4.58727	0.161805	0.893906		WT-3	16.8099	21.2109	4.40095	0.0771391	0.947936		WT-3	16.8099	20.434	3.62405	-0.256003	1.19417		WT-3	16.8099	21.8619	5.05192	-0.225138	1.16889
WT-4	17.7605	21.6065	3.84594	-0.281395	1.21537		WT-4	17.7605	22.1598	4.39929	-0.0261769	1.01831		WT-4	17.7605	22.0306	4.27005	-0.0537605	1.03797		WT-4	17.7605	21.2213	3.46076	-0.419291	1.33727		WT-4	17.7605	23.0181	5.25756	-0.0194994	1.01361
WT-5	16.8997	20.9746	4.07494	-0.0523944	1.03698		WT-5	16.8997	21.2589	4.35926	-0.0662099	1.04696		WT-5	16.8997	20.8702	3.97054	-0.353268	1.27745		WT-5	16.8997	20.7893	3.88968	0.0096296	0.993347		WT-5	16.8997	22.2782	5.37855	0.101489	0.932071
CD73KO-1	17.3226	18.6269	1.3042	-2.82313	2.07696		CD73KO-1	17.3226	18.8751	1.55245	-2.87302	7.32596		CD73KO-1	17.3226	21.3242	4.00153	-0.322278	1.2503		CD73KO-1	17.3226	20.1116	2.78896	-1.09109	2.13035		CD73KO-1	17.3226	22.385	5.0623	-0.214759	1.16051
CD73KO-2	17.6052	20.9769	3.37165	-0.755684	1.68843		CD73KO-2	17.6052	19.6055	2.0003	-2.42517	5.37092		CD73KO-2	17.6052	21.4166	3.81137	-0.512433	1.42645		CD73KO-2	17.6052	19.5666	1.96142	-1.91863	3.78064		CD73KO-2	17.6052	22.802	5.19679	-0.080269	1.05722
CD73KO-3	15.8876	20.0085	4.12088	-0.00644777	1.00448		CD73KO-3	15.8876	17.4567	1.56907	-2.8564	7.24206		CD73KO-3	15.8876	19.7804	3.89278	-0.43103	1.3482		CD73KO-3	15.8876	18.526	2.63834	-1.24171	2.36479		CD73KO-3	15.8876	21.3509	5.46323	0.186169	0.878937
CD73KO-4	17.3527	20.9063	3.55353	-0.573807	1.48845		CD73KO-4	17.3527	19.1112	1.75846	-2.66701	6.35111		CD73KO-4	17.3527	21.5697	4.217	-0.106804	1.07684		CD73KO-4	17.3527	18.881	1.52825	-2.3518	5.1046		CD73KO-4	17.3527	22.7136	5.3608	0.0837451	0.943605
CD73KO-5	16.4178	20.8592	4.44143	0.314101	0.804352		CD73KO-5	16.4178	17.84	1.42216	-3.00331	8.01839		CD73KO-5	16.4178	20.4912	4.07338	-0.250427	1.18956		CD73KO-5	16.4178	18.1712	1.75343	-2.12662	4.36694		CD73KO-5	16.4178	21.5517	5.13389	-0.143174	1.10433
